# Supplementary material for: Identification of Early Biomarkers of Mortality in COVID-19 Hospitalized Patients: A LASSO-Based Cox and Logistic Approach
Source: Viruses. 2025 Feb 28;17(3):359. doi: 10.3390/v17030359 (PMC11946718; doi:10.3390/v17030359)
Supplement: Supplementary file 1 [file viruses-17-00359-s001.zip]

Archive with 1 entries (1 files):
- viruses-3383621-supplementary.pdf
